# Supplementary material for: Paraoxonase 1 Suppresses Hepatocellular Carcinoma Progression by Modulating the NOD-like Receptor Signaling Pathway
Source: Biomolecules. 2026 May 25;16(6):774. doi: 10.3390/biom16060774 (PMC13297327; doi:10.3390/biom16060774)
Supplement: Supplementary file 1 [file biomolecules-16-00774-s001.zip]

Archive with 7 entries (6 files):
- Table S1.pdf
- File S1/
- File S1/File S1-1.TIF
- File S1/File S1-2.TIF
- File S1/File S1-3.TIF
- Figure S1.pdf
- Figure S2.pdf
